# Supplementary material for: 3-Hydroxyphenylacetic Acid: A Blood Pressure-Reducing Flavonoid Metabolite
Source: Nutrients. 2022 Jan 13;14(2):328. doi: 10.3390/nu14020328 (PMC8781193; doi:10.3390/nu14020328)
Supplement: Supplementary file 1 [file nutrients-14-00328-s001.zip]

Archive with 1 entries (1 files):
- nutrients-1533221-supplementary.pdf
